# Supplementary material for: Proinflammatory Stimulation of Toll-Like Receptor 9 with High Dose CpG ODN 1826 Impairs Endothelial Regeneration and Promotes Atherosclerosis in Mice
Source: PLoS One. 2016 Jan 11;11(1):e0146326. doi: 10.1371/journal.pone.0146326 (PMC4709087; doi:10.1371/journal.pone.0146326)
Supplement: S13 Fig — (XLSX) [file pone.0146326.s013.xlsx]

## Sheet: Fig1a
IL6-concentration
vehicle	3nM	10nM	30nM
15.323	155.355	273.129	983.226
1.226	170.065	272.774	1122.58
100.559
16.086

## Sheet: Fig1c
Reendothelialization
Vehicle	30nM
36.9	27.33
20.94	41.84
28.6	50.84
24.03	34.53
50.17	17.93
24.33	72.41
32.47	40.03
26.25	42.99
29.25	55.13
43.29	78.2735
34.74	49.8996
24.58	66.0761
	72.1554

## Sheet: Fig1e
Annexin/CD31
vehicle	30nM
0.08	0.14
0.14	0.42
0.12	0.36
0.08	0.79
0.09	0.27

## Sheet: Fig1f
Sca-1/Flk-1
vehicle	30nM
0.24	0.58
0.2	0.56
0.29	1.77
0.49	2.17
0.55	2.48

## Sheet: Fig2a
CD3/IFN-γ						CD3/Rantes
vehicle	0.625nM	6.25nM	18nM	30nM		vehicle	0.625nM	6.25nM	18nM	30nM
3.19	2.47	3.37	4.01	5.88		3.19	2.59	3.21	3.13	4.81
2.15	2.55	3.06	4.37	4.04		2.44	2.99	3.06	5.36	3.73
1.84	2.23	2.68	3.91	5.57		2.22	2.96	4.11	8.68	5.84
1.73	2.12	2.45	4.74	2.24		1.64	2.14	2.9	7.71	8.25
1.73	1.71	4.18	3.36	3.45		1.64	5.63	10.3	7.02	7.48
3.75	2.75	3.14	3.75	2.4		3.42	6.38	7.37	6.9	4.14
1.18	3.08	4.05		3.73		4.29	7.52	6.8		10.7

## Sheet: Fig2b
Reendothelialization
Vehicle	0.625nM	6.25nM	18nM	30nM
39.1649	46.39	100.67	68.52	67.3324
48.7127	54.02	44.74	64.16	64.7458
32.6905	63.42	46.25	73.9	60.3853
47.8716	55.35	64.54	78.86	103.609
44.7996	42.03	65.8	73.7	83.5029
45.1084	62.91	62.91	72.38	82.0176
35.983	49.56	63.46		101.8

## Sheet: Fig2c
CD11b+
Vehicle	0.625nM	6.25nM	18nM	30nM
19	24.1	22.7	60.1	46.4
18.3	14.1	15.3	47.2	49.2
16.5	20.6	23	57.5	44.6
14.3	18	24.4	62.1	68.3
17.9	18.6	24.7	49.7	48.1
19	19.2	29.1	45	35.4
12.7	23.5	28.6		52.3

## Sheet: Fig3b
Plaque
Vehicle	18nM
45.91	53.44
35.83	52.74
36.34	38.84
39.01	51.63
27.44	53.71
37.24	57.51
34.71	41.79
30.29	52.83
48.63	43.49

## Sheet: Fig3c
MOMA-2
vehicle	18nM
20.21	16.99
29.44	11.64
19.77	31.67
26.91	18.86
12.7	17.21

## Sheet: Fig4a
Plaque
Vehicle	0.625nM	18nM
48.38	59.55	61.24
58.62	42.23	45.03
43.85	53.31	73.91
30.23	59.3	58.28
48.33	57.43	71.78
56.27	53.99	67.74
30.05	43.45

[truncated: 10 more sheets: Fig4c, Fig4d, S1, S3, S4, S6, S8, S9, S11, S12]
